# Supplementary material for: Genetic and pharmacological reduction of CDK14 mitigates synucleinopathy
Source: Cell Death Dis. 2024 Apr 4;15(4):246. doi: 10.1038/s41419-024-06534-8 (PMC10994937; doi:10.1038/s41419-024-06534-8)
Supplement: Supplementary file 4 — Raw quantification data [file 41419_2024_6534_MOESM4_ESM.xlsx]

## Sheet: 1B Grip strength test
forelimb grip strength - force (g)	saline			PFF
	WT	Cdk14+/-	Cdk14-/-	WT	Cdk14+/-	Cdk14-/-
	179.2	143.4	153	131.6	136.8	139.8
	132.2	151.2	181.2	125.2	118.8	156.2
	143.6	132.6	141.6	111.6	131.8	123.6
	154.4	145.6	115.4	114.4	139.6	106.2
	167.8	118	154.2	95.4	122.2	116.8
	124.4	144.6	127.8	129	154.4	117.2
	149.2	126.2	134.6	102.4	140.4	139.6
	131.2	161.8	143	115.2	129.4	108.4
	139.2	138.4	136.6	119	132.4	133.8
		130.2	121.6	121.4	127.2	116
Two-way ANOVA	Ordinary
Alpha	0.05
Source of Variation	% of total variation	P value	P value summary	Significant?
Interaction	8.326	0.0435	*	Yes
Genotype Factor	1.198	0.6222	ns	No
Injection Factor	24.44	<0.0001	****	Yes
ANOVA table	SS (Type III)	DF	MS	F (DFn, DFd)	P value
Interaction	1468	2	734.2	F (2, 53) = 3.329	P=0.0435
Genotype Factor	211.2	2	105.6	F (2, 53) = 0.4788	P=0.6222
Injection Factor	4310	1	4310	F (1, 53) = 19.54	P<0.0001
Residual	11690	53	220.6
Difference between column means
Predicted (LS) mean of Saline	142.3
Predicted (LS) mean of a-Syn PFF	125.2
Difference between predicted means	17.11
SE of difference	3.87
95% CI of difference	9.345 to 24.87
Data summary
Number of columns (Injection Factor)	2
Number of rows (Genotype Factor)	3
Number of values	59
Number of families	1
Number of comparisons per family	15
Alpha	0.05
Bonferroni's multiple comparisons test	Predicted (LS) mean diff.	95.00% CI of diff.	Below threshold?	Summary	Adjusted P Value
WT:Saline vs. WT:a-Syn PFF	30.28	9.303 to 51.26	Yes	***	0.0007
WT:Saline vs. CDK14 HET:Saline	7.6	-13.38 to 28.58	No	ns	>0.9999
WT:Saline vs. CDK14 HET:a-Syn PFF	13.5	-7.477 to 34.48	No	ns	0.7964
WT:Saline vs. CDK14 KO:Saline	5.9	-15.08 to 26.88	No	ns	>0.9999
WT:Saline vs. CDK14 KO:a-Syn PFF	21.04	0.06340 to 42.02	Yes	*	0.0487
WT:a-Syn PFF vs. CDK14 HET:Saline	-22.68	-43.10 to -2.263	Yes	*	0.0185
WT:a-Syn PFF vs. CDK14 HET:a-Syn PFF	-16.78	-37.20 to 3.637	No	ns	0.2182
WT:a-Syn PFF vs. CDK14 KO:Saline	-24.38	-44.80 to -3.963	Yes	**	0.0084
WT:a-Syn PFF vs. CDK14 KO:a-Syn PFF	-9.24	-29.66 to 11.18	No	ns	>0.9999
CDK14 HET:Saline vs. CDK14 HET:a-Syn PFF	5.9	-14.52 to 26.32	No	ns	>0.9999
CDK14 HET:Saline vs. CDK14 KO:Saline	-1.7	-22.12 to 18.72	No	ns	>0.9999
CDK14 HET:Saline vs. CDK14 KO:a-Syn PFF	13.44	-6.977 to 33.86	No	ns	0.721
CDK14 HET:a-Syn PFF vs. CDK14 KO:Saline	-7.6	-28.02 to 12.82	No	ns	>0.9999
CDK14 HET:a-Syn PFF vs. CDK14 KO:a-Syn PFF	7.54	-12.88 to 27.96	No	ns	>0.9999
CDK14 KO:Saline vs. CDK14 KO:a-Syn PFF	15.14	-5.277 to 35.56	No	ns	0.4003
Test details	Predicted (LS) mean 1	Predicted (LS) mean 2	Predicted (LS) mean diff.	SE of diff.	N1	N2	t	DF
WT:Saline vs. WT:a-Syn PFF	146.8	116.5	30.28	6.824	9	10	4.437	53
WT:Saline vs. CDK14 HET:Saline	146.8	139.2	7.6	6.824	9	10	1.114	53
WT:Saline vs. CDK14 HET:a-Syn PFF	146.8	133.3	13.5	6.824	9	10	1.978	53
WT:Saline vs. CDK14 KO:Saline	146.8	140.9	5.9	6.824	9	10	0.8646	53
WT:Saline vs. CDK14 KO:a-Syn PFF	146.8	125.8	21.04	6.824	9	10	3.083	53
WT:a-Syn PFF vs. CDK14 HET:Saline	116.5	139.2	-22.68	6.642	10	10	3.415	53
WT:a-Syn PFF vs. CDK14 HET:a-Syn PFF	116.5	133.3	-16.78	6.642	10	10	2.526	53
WT:a-Syn PFF vs. CDK14 KO:Saline	116.5	140.9	-24.38	6.642	10	10	3.671	53
WT:a-Syn PFF vs. CDK14 KO:a-Syn PFF	116.5	125.8	-9.24	6.642	10	10	1.391	53
CDK14 HET:Saline vs. CDK14 HET:a-Syn PFF	139.2	133.3	5.9	6.642	10	10	0.8883	53
CDK14 HET:Saline vs. CDK14 KO:Saline	139.2	140.9	-1.7	6.642	10	10	0.256	53
CDK14 HET:Saline vs. CDK14 KO:a-Syn PFF	139.2	125.8	13.44	6.642	10	10	2.024	53
CDK14 HET:a-Syn PFF vs. CDK14 KO:Saline	133.3	140.9	-7.6	6.642	10	10	1.144	53
CDK14 HET:a-Syn PFF vs. CDK14 KO:a-Syn PFF	133.3	125.8	7.54	6.642	10	10	1.135	53
CDK14 KO:Saline vs. CDK14 KO:a-Syn PFF	140.9	125.8	15.14	6.642	10	10	2.28	53

## Sheet: 1C pS129 aSyn density all regio
pS129 aSyn pos cell density (cells/mm2)	contralateral to PFF injection			ipsilateral to PFF injection
all brain regions averaged	WT	Cdk14+/-	Cdk14-/-	WT	Cdk14+/-	Cdk14-/-
	8.822	6.672	0.152	40.892	26.33	2.08
	7.172	1.167	4.348	14.512	2.31	22.906
	13.489	0.412	2.088	27.392	10.633	3.219
	12.491	3.182	5.994	40.661	9.214	19.168
	11.573	0.53		26.185	11.358
		6.697			18.46
Two-way ANOVA	Ordinary
Alpha	0.05
Source of Variation	% of total variation	P value	P value summary	Significant?
Interaction	4.373	0.2396	ns	No
genotype	28.2	0.0008	***	Yes
hemisphere	31.54	<0.0001	****	Yes
ANOVA table	SS (Type III)	DF	MS	F (DFn, DFd)	P value
Interaction	161.1	2	80.56	F (2, 24) = 1.517	P=0.2396
genotype	1039	2	519.4	F (2, 24) = 9.783	P=0.0008
hemisphere	1162	1	1162	F (1, 24) = 21.89	P<0.0001
Residual	1274	24	53.09
Difference between column means
Predicted (LS) mean of IL	18.27
Predicted (LS) mean of CL	5.655
Difference between predicted means	12.62
SE of difference	2.697
95% CI of difference	7.052 to 18.19
Data summary
Number of columns (hemisphere)	2
Number of rows (genotype)	3
Number of values	30
Number of families	1
Number of comparisons per family	15
Alpha	0.05
Bonferroni's multiple comparisons test	Predicted (LS) mean diff.	95.00% CI of diff.	Below threshold?	Summary	Adjusted P Value
WT:IL vs. WT:CL	19.22	4.203 to 34.24	Yes	**	0.0051
WT:IL vs. Cdk14+/-:IL	16.88	2.501 to 31.25	Yes	*	0.0123
WT:IL vs. Cdk14+/-:CL	26.82	12.44 to 41.20	Yes	****	<0.0001
WT:IL vs. Cdk14-/-:IL	18.09	2.158 to 34.01	Yes	*	0.0168
WT:IL vs. Cdk14-/-:CL	26.78	10.86 to 42.71	Yes	***	0.0002
WT:CL vs. Cdk14+/-:IL	-2.341	-16.72 to 12.04	No	ns	>0.9999
WT:CL vs. Cdk14+/-:CL	7.599	-6.777 to 21.98	No	ns	>0.9999
WT:CL vs. Cdk14-/-:IL	-1.134	-17.06 to 14.79	No	ns	>0.9999
WT:CL vs. Cdk14-/-:CL	7.564	-8.363 to 23.49	No	ns	>0.9999
Cdk14+/-:IL vs. Cdk14+/-:CL	9.941	-3.767 to 23.65	No	ns	0.3986
Cdk14+/-:IL vs. Cdk14-/-:IL	1.208	-14.12 to 16.53	No	ns	>0.9999
Cdk14+/-:IL vs. Cdk14-/-:CL	9.905	-5.420 to 25.23	No	ns	0.6878
Cdk14+/-:CL vs. Cdk14-/-:IL	-8.733	-24.06 to 6.592	No	ns	>0.9999
Cdk14+/-:CL vs. Cdk14-/-:CL	-0.0355	-15.36 to 15.29	No	ns	>0.9999
Cdk14-/-:IL vs. Cdk14-/-:CL	8.698	-8.091 to 25.49	No	ns	>0.9999
Test details	Predicted (LS) mean 1	Predicted (LS) mean 2	Predicted (LS) mean diff.	SE of diff.	N1	N2	t	DF
WT:IL vs. WT:CL	29.93	10.71	19.22	4.608	5	5	4.17	24
WT:IL vs. Cdk14+/-:IL	29.93	13.05	16.88	4.412	5	6	3.825	24
WT:IL vs. Cdk14+/-:CL	29.93	3.11	26.82	4.412	5	6	6.078	24
WT:IL vs. Cdk14-/-:IL	29.93	11.84	18.09	4.888	5	4	3.7	24
WT:IL vs. Cdk14-/-:CL	29.93	3.146	26.78	4.888	5	4	5.479	24
WT:CL vs. Cdk14+/-:IL	10.71	13.05	-2.341	4.412	5	6	0.5307	24
WT:CL vs. Cdk14+/-:CL	10.71	3.11	7.599	4.412	5	6	1.722	24
WT:CL vs. Cdk14-/-:IL	10.71	11.84	-1.134	4.888	5	4	0.232	24
WT:CL vs. Cdk14-/-:CL	10.71	3.146	7.564	4.888	5	4	1.547	24
Cdk14+/-:IL vs. Cdk14+/-:CL	13.05	3.11	9.941	4.207	6	6	2.363	24
Cdk14+/-:IL vs. Cdk14-/-:IL	13.05	11.84	1.208	4.703	6	4	0.2567	24
Cdk14+/-:IL vs. Cdk14-/-:CL	13.05	3.146	9.905	4.703	6	4	2.106	24
Cdk14+/-:CL vs. Cdk14-/-:IL	3.11	11.84	-8.733	4.703	6	4	1.857	24
Cdk14+/-:CL vs. Cdk14-/-:CL	3.11	3.146	-0.0355	4.703	6	4	0.007548	24
Cdk14-/-:IL vs. Cdk14-/-:CL	11.84	3.146	8.698	5.152	4	4	1.688	24

## Sheet: 1C pS129 aSyn density SMC
pS129 aSyn pos cell density (cells/mm2)	contralateral to PFF injection			ipsilateral to PFF injection
somamotor cortex	WT	Cdk14+/-	Cdk14-/-	WT	Cdk14+/-	Cdk14-/-
	65.123	18.713	0.394	129.741	82.389	1.295
	35.286	2.432	16.88	54.952	5.685	46.344
	62.783	1.576	7.806	83.047	29.675	16.008
	49.635	13.323	20.61	74.713	17.193	57.56
	47.377	0.386		72.901	28.972
		13.54			29.584
Two-way ANOVA	Ordinary
Alpha	0.05
Source of Variation	% of total variation	P value	P value summary	Significant?
Interaction	0.576	0.8143	ns	No
genotype	50.19	<0.0001	****	Yes
hemisphere	15.04	0.0031	**	Yes
ANOVA table	SS (Type III)	DF	MS	F (DFn, DFd)	P value
Interaction	169.3	2	84.65	F (2, 24) = 0.2072	P=0.8143
genotype	14752	2	7376	F (2, 24) = 18.05	P<0.0001
hemisphere	4420	1	4420	F (1, 24) = 10.82	P=0.0031
Residual	9806	24	408.6
Difference between column means
Predicted (LS) mean of IL	48.54
Predicted (LS) mean of CL	23.93
Difference between predicted means	24.61
SE of difference	7.483
95% CI of difference	9.167 to 40.05
Data summary
Number of columns (hemisphere)	2
Number of rows (genotype)	3
Number of values	30
Number of families	1
Number of comparisons per family	15
Alpha	0.05
Bonferroni's multiple comparisons test	Predicted (LS) mean diff.	95.00% CI of diff.	Below threshold?	Summary	Adjusted P Value
WT:IL vs. WT:CL	31.03	-10.63 to 72.69	No	ns	0.3463
WT:IL vs. Cdk14+/-:IL	50.82	10.94 to 90.70	Yes	**	0.0054
WT:IL vs. Cdk14+/-:CL	74.74	34.86 to 114.6	Yes	****	<0.0001
WT:IL vs. Cdk14-/-:IL	52.77	8.587 to 96.95	Yes	*	0.0104
WT:IL vs. Cdk14-/-:CL	71.65	27.47 to 115.8	Yes	***	0.0003
WT:CL vs. Cdk14+/-:IL	19.79	-20.09 to 59.67	No	ns	>0.9999
WT:CL vs. Cdk14+/-:CL	43.71	3.830 to 83.59	Yes	*	0.0232
WT:CL vs. Cdk14-/-:IL	21.74	-22.44 to 65.92	No	ns	>0.9999
WT:CL vs. Cdk14-/-:CL	40.62	-3.564 to 84.80	No	ns	0.0941
Cdk14+/-:IL vs. Cdk14+/-:CL	23.92	-14.10 to 61.95	No	ns	0.772
Cdk14+/-:IL vs. Cdk14-/-:IL	1.948	-40.57 to 44.46	No	ns	>0.9999
Cdk14+/-:IL vs. Cdk14-/-:CL	20.83	-21.69 to 63.34	No	ns	>0.9999
Cdk14+/-:CL vs. Cdk14-/-:IL	-21.97	-64.49 to 20.54	No	ns	>0.9999
Cdk14+/-:CL vs. Cdk14-/-:CL	-3.094	-45.61 to 39.42	No	ns	>0.9999
Cdk14-/-:IL vs. Cdk14-/-:CL	18.88	-27.69 to 65.45	No	ns	>0.9999
Test details	Predicted (LS) mean 1	Predicted (LS) mean 2	Predicted (LS) mean diff.	SE of diff.	N1	N2	t	DF
WT:IL vs. WT:CL	83.07	52.04	31.03	12.78	5	5	2.427	24
WT:IL vs. Cdk14+/-:IL	83.07	32.25	50.82	12.24	5	6	4.152	24
WT:IL vs. Cdk14+/-:CL	83.07	8.328	74.74	12.24	5	6	6.106	24
WT:IL vs. Cdk14-/-:IL	83.07	30.3	52.77	13.56	5	4	3.892	24
WT:IL vs. Cdk14-/-:CL	83.07	11.42	71.65	13.56	5	4	5.284	24
WT:CL vs. Cdk14+/-:IL	52.04	32.25	19.79	12.24	5	6	1.617	24
WT:CL vs. Cdk14+/-:CL	52.04	8.328	43.71	12.24	5	6	3.571	24
WT:CL vs. Cdk14-/-:IL	52.04	30.3	21.74	13.56	5	4	1.603	24
WT:CL vs. Cdk14-/-:CL	52.04	11.42	40.62	13.56	5	4	2.996	24
Cdk14+/-:IL vs. Cdk14+/-:CL	32.25	8.328	23.92	11.67	6	6	2.05	24
Cdk14+/-:IL vs. Cdk14-/-:IL	32.25	30.3	1.948	13.05	6	4	0.1493	24
Cdk14+/-:IL vs. Cdk14-/-:CL	32.25	11.42	20.83	13.05	6	4	1.596	24
Cdk14+/-:CL vs. Cdk14-/-:IL	8.328	30.3	-21.97	13.05	6	4	1.684	24
Cdk14+/-:CL vs. Cdk14-/-:CL	8.328	11.42	-3.094	13.05	6	4	0.2371	24
Cdk14-/-:IL vs. Cdk14-/-:CL	30.3	11.42	18.88	14.29	4	4	1.321	24

## Sheet: 1C pS129 aSyn density Str
pS129 aSyn pos cell density (cells/mm2)	contralateral to PFF injection			ipsilateral to PFF injection
Striatum	WT	Cdk14+/-	Cdk14-/-	WT	Cdk14+/-	Cdk14-/-
	19.046	16.707	1.196	151.995	176.071	27.075
	18.335	0.954	10.541	71.457	0.78	127.466
	23.629	0.571	5.058	77.266	34.894	18.037
	19.234	12.039	12.618	119.893	42.113	79.593
	16.904	1.697		87.967	112.363
		22.219			108.671
Two-way ANOVA	Ordinary
Alpha	0.05
Source of Variation	% of total variation	P value	P value summary	Significant?
Interaction	1.054	0.7582	ns	No
genotype	4.096	0.3526	ns	No
hemisphere	47.05	<0.0001	****	Yes
ANOVA table	SS (Type III)	DF	MS	F (DFn, DFd)	P value
Interaction	786.2	2	393.1	F (2, 24) = 0.2801	P=0.7582
genotype	3057	2	1528	F (2, 24) = 1.089	P=0.3526
hemisphere	35110	1	35110	F (1, 24) = 25.02	P<0.0001
Residual	33684	24	1403
Difference between column means
Predicted (LS) mean of IL	81.3
Predicted (LS) mean of CL	11.94
Difference between predicted means	69.36
SE of difference	13.87
95% CI of difference	40.74 to 97.99
Data summary
Number of columns (hemisphere)	2
Number of rows (genotype)	3
Number of values	30
Bonferroni's multiple comparisons test	Predicted (LS) mean diff.	95.00% CI of diff.	Below threshold?	Summary	Adjusted P Value
WT:IL vs. WT:CL	82.29	5.083 to 159.5	Yes	*	0.0296
WT:IL vs. Cdk14+/-:IL	22.57	-51.35 to 96.48	No	ns	>0.9999
WT:IL vs. Cdk14+/-:CL	92.68	18.77 to 166.6	Yes	**	0.0064
WT:IL vs. Cdk14-/-:IL	38.67	-43.21 to 120.6	No	ns	>0.9999
WT:IL vs. Cdk14-/-:CL	94.36	12.48 to 176.2	Yes	*	0.0147
WT:CL vs. Cdk14+/-:IL	-59.72	-133.6 to 14.20	No	ns	0.2188
WT:CL vs. Cdk14+/-:CL	10.4	-63.52 to 84.32	No	ns	>0.9999
WT:CL vs. Cdk14-/-:IL	-43.61	-125.5 to 38.27	No	ns	>0.9999
WT:CL vs. Cdk14-/-:CL	12.08	-69.81 to 93.96	No	ns	>0.9999
Cdk14+/-:IL vs. Cdk14+/-:CL	70.12	-0.3592 to 140.6	No	ns	0.0521
Cdk14+/-:IL vs. Cdk14-/-:IL	16.11	-62.69 to 94.90	No	ns	>0.9999
Cdk14+/-:IL vs. Cdk14-/-:CL	71.8	-7.000 to 150.6	No	ns	0.1002
Cdk14+/-:CL vs. Cdk14-/-:IL	-54.01	-132.8 to 24.78	No	ns	0.5265
Cdk14+/-:CL vs. Cdk14-/-:CL	1.678	-77.12 to 80.47	No	ns	>0.9999
Cdk14-/-:IL vs. Cdk14-/-:CL	55.69	-30.63 to 142.0	No	ns	0.6931
Test details	Predicted (LS) mean 1	Predicted (LS) mean 2	Predicted (LS) mean diff.	SE of diff.	N1	N2	t	DF
WT:IL vs. WT:CL	101.7	19.43	82.29	23.69	5	5	3.473	24
WT:IL vs. Cdk14+/-:IL	101.7	79.15	22.57	22.69	5	6	0.9948	24
WT:IL vs. Cdk14+/-:CL	101.7	9.031	92.68	22.69	5	6	4.086	24
WT:IL vs. Cdk14-/-:IL	101.7	63.04	38.67	25.13	5	4	1.539	24
WT:IL vs. Cdk14-/-:CL	101.7	7.353	94.36	25.13	5	4	3.755	24
WT:CL vs. Cdk14+/-:IL	19.43	79.15	-59.72	22.69	5	6	2.633	24
WT:CL vs. Cdk14+/-:CL	19.43	9.031	10.4	22.69	5	6	0.4584	24
WT:CL vs. Cdk14-/-:IL	19.43	63.04	-43.61	25.13	5	4	1.735	24
WT:CL vs. Cdk14-/-:CL	19.43	7.353	12.08	25.13	5	4	0.4805	24
Cdk14+/-:IL vs. Cdk14+/-:CL	79.15	9.031	70.12	21.63	6	6	3.242	24
Cdk14+/-:IL vs. Cdk14-/-:IL	79.15	63.04	16.11	24.18	6	4	0.666	24
Cdk14+/-:IL vs. Cdk14-/-:CL	79.15	7.353	71.8	24.18	6	4	2.969	24
Cdk14+/-:CL vs. Cdk14-/-:IL	9.031	63.04	-54.01	24.18	6	4	2.234	24
Cdk14+/-:CL vs. Cdk14-/-:CL	9.031	7.353	1.678	24.18	6	4	0.06939	24
Cdk14-/-:IL vs. Cdk14-/-:CL	63.04	7.353	55.69	26.49	4	4	2.102	24

## Sheet: 1D Str TH 
striatal TH signal intensity (% injected hemisphere of contralateral)	saline			PFF
	WT	Cdk14+/-	Cdk14-/-	WT	Cdk14+/-	Cdk14-/-
	79.82	73.84	100.33	31.28	45.8	74.72
	82.74	97.99	85.22	20.32	50.24	35.41
	122.31	106.83	92.43	52.25	65.91	27.4
	102.17	84.35		34.66	29.74	55.27
		105.18			48.45
		55.64
Two-way ANOVA	Ordinary
Alpha	0.05
Source of Variation	% of total variation	P value	P value summary	Significant?
Interaction	2.961	0.3593	ns	No
PFF	69.18	<0.0001	****	Yes
Genotype	0.3918	0.868	ns	No
ANOVA table	SS (Type III)	DF	MS	F (DFn, DFd)	P value
Interaction	628.1	2	314	F (2, 20) = 1.078	P=0.3593
PFF	14674	1	14674	F (1, 20) = 50.36	P<0.0001
Genotype	83.11	2	41.56	F (2, 20) = 0.1426	P=0.8680
Residual	5828	20	291.4
Difference between row means
Predicted (LS) mean of saline	92.24
Predicted (LS) mean of PFF	43.62
Difference between predicted means	48.62
SE of difference	6.852
95% CI of difference	34.33 to 62.92
Data summary
Number of columns (Genotype)	3
Number of rows (PFF)	2
Number of values	26
Number of families	1
Number of comparisons per family	15
Alpha	0.05
Bonferroni's multiple comparisons test	Predicted (LS) mean diff.	95.00% CI of diff.	Below threshold?	Summary	Adjusted P Value
saline:WT vs. saline:Het	9.455	-27.24 to 46.15	No	ns	>0.9999
saline:WT vs. saline:KO	4.1	-39.32 to 47.52	No	ns	>0.9999
saline:WT vs. PFF:WT	62.13	21.93 to 102.3	Yes	***	0.0007
saline:WT vs. PFF:Het	48.73	10.59 to 86.87	Yes	**	0.0058
saline:WT vs. PFF:KO	48.56	8.358 to 88.76	Yes	**	0.01
saline:Het vs. saline:KO	-5.355	-45.56 to 34.85	No	ns	>0.9999
saline:Het vs. PFF:WT	52.68	15.98 to 89.38	Yes	**	0.0017
saline:Het vs. PFF:Het	39.28	4.850 to 73.70	Yes	*	0.0168
saline:Het vs. PFF:KO	39.11	2.406 to 75.80	Yes	*	0.0302
saline:KO vs. PFF:WT	58.03	14.61 to 101.5	Yes	**	0.0037
saline:KO vs. PFF:Het	44.63	3.112 to 86.15	Yes	*	0.0281
saline:KO vs. PFF:KO	44.46	1.037 to 87.88	Yes	*	0.0416
PFF:WT vs. PFF:Het	-13.4	-51.54 to 24.74	No	ns	>0.9999
PFF:WT vs. PFF:KO	-13.57	-53.77 to 26.63	No	ns	>0.9999
PFF:Het vs. PFF:KO	-0.172	-38.31 to 37.97	No	ns	>0.9999
Test details	Predicted (LS) mean 1	Predicted (LS) mean 2	Predicted (LS) mean diff.	SE of diff.	N1	N2	t	DF
saline:WT vs. saline:Het	96.76	87.31	9.455	11.02	4	6	0.8581	20
saline:WT vs. saline:KO	96.76	92.66	4.1	13.04	4	3	0.3145	20
saline:WT vs. PFF:WT	96.76	34.63	62.13	12.07	4	4	5.148	20
saline:WT vs. PFF:Het	96.76	48.03	48.73	11.45	4	5	4.256	20
saline:WT vs. PFF:KO	96.76	48.2	48.56	12.07	4	4	4.023	20
saline:Het vs. saline:KO	87.31	92.66	-5.355	12.07	6	3	0.4437	20
saline:Het vs. PFF:WT	87.31	34.63	52.68	11.02	6	4	4.781	20
saline:Het vs. PFF:Het	87.31	48.03	39.28	10.34	6	5	3.8	20
saline:Het vs. PFF:KO	87.31	48.2	39.11	11.02	6	4	3.549	20
saline:KO vs. PFF:WT	92.66	34.63	58.03	13.04	3	4	4.451	20
saline:KO vs. PFF:Het	92.66	48.03	44.63	12.47	3	5	3.58	20
saline:KO vs. PFF:KO	92.66	48.2	44.46	13.04	3	4	3.41	20
PFF:WT vs. PFF:Het	34.63	48.03	-13.4	11.45	4	5	1.17	20
PFF:WT vs. PFF:KO	34.63	48.2	-13.57	12.07	4	4	1.124	20
PFF:Het vs. PFF:KO	48.03	48.2	-0.172	11.45	5	4	0.01502	20

## Sheet: 2C pS129 asyn area
pS129 a-syn pos area (% of ctrl)	WT		Cdk14+/-		Cdk14-/-
	PBS	PFF	PBS	PFF	PBS	PFF
	0	0.790517	0	0.216691	0	0.0159269
	0	0.158599	0	0.0780111	0	0.0631297
	0	2.01003	0	0.0935553	0	0.0183057
	0	3.29652	0	0.0209773	0	0.02542
Two-way ANOVA	Ordinary
Alpha	0.05
Source of Variation	% of total variation	P value	P value summary	Significant?
Interaction	21.85	0.0235	*	Yes
Row Factor	21.85	0.0235	*	Yes
Column Factor	14.01	0.0252	*	Yes
ANOVA table	SS	DF	MS	F (DFn, DFd)	P value
Interaction	2.995	2	1.497	F (2, 18) = 4.650	P=0.0235
Row Factor	2.995	2	1.497	F (2, 18) = 4.650	P=0.0235
Column Factor	1.92	1	1.92	F (1, 18) = 5.962	P=0.0252
Residual	5.796	18	0.322
Difference between column means
Mean of PBS	0
Mean of PFF	0.5656
Difference between means	-0.5656
SE of difference	0.2317
95% CI of difference	-1.052 to -0.07895
Data summary
Number of columns (Column Factor)	2
Number of rows (Row Factor)	3
Number of values	24
Number of families	2
Number of comparisons per family	3
Alpha	0.05
Holm-Šídák's multiple comparisons test	Mean Diff.	Below threshold?	Summary	Adjusted P Value
PBS
WT vs. Cdk14 +/-	0	No	ns	>0.9999
WT vs. Cdk14 -/-	0	No	ns	>0.9999
Cdk14 +/- vs. Cdk14 -/-	0	No	ns	>0.9999
PFF
WT vs. Cdk14 +/-	1.462	Yes	**	0.0037
WT vs. Cdk14 -/-	1.533	Yes	**	0.0037
Cdk14 +/- vs. Cdk14 -/-	0.07161	No	ns	0.8603
Test details	Mean 1	Mean 2	Mean Diff.	SE of diff.	N1	N2	t	DF
PBS
WT vs. Cdk14 +/-	0	0	0	0.4012	4	4	0	18
WT vs. Cdk14 -/-	0	0	0	0.4012	4	4	0	18
Cdk14 +/- vs. Cdk14 -/-	0	0	0	0.4012	4	4	0	18
PFF
WT vs. Cdk14 +/-	1.564	0.1023	1.462	0.4012	4	4	3.643	18
WT vs. Cdk14 -/-	1.564	0.0307	1.533	0.4012	4	4	3.821	18
Cdk14 +/- vs. Cdk14 -/-	0.1023	0.0307	0.07161	0.4012	4	4	0.1785	18

## Sheet: 2A Snca KO PFF media syn
a-syn rel to Ponceau (% of D1 PFF)	D1 PBS	D1 PFF	D7 PBS	D7 PFF	D14 PBS	D14 PFF
	0	77.2751	0	0	0	0
	0	73.0427	0	0	0	0
	0	118.604	0	0	0	0
	0	131.078	0	0	0	0
Two-way ANOVA	Ordinary
Alpha	0.05
Source of Variation	% of total variation	P value	P value summary	Significant?
Interaction	37.15	<0.0001	****	Yes
PFF	18.58	<0.0001	****	Yes
time	37.15	<0.0001	****	Yes
ANOVA table	SS	DF	MS	F (DFn, DFd)	P value
Interaction	13333	2	6667	F (2, 18) = 46.97	P<0.0001
PFF	6667	1	6667	F (1, 18) = 46.97	P<0.0001
time	13333	2	6667	F (2, 18) = 46.97	P<0.0001
Residual	2555	18	141.9
Difference between row means
Mean of S	0
Mean of P	33.33
Difference between means	-33.33
SE of difference	4.864
95% CI of difference	-43.55 to -23.11
Data summary
Number of columns (time)	3
Number of rows (PFF)	2
Number of values	24
Number of families	1
Number of comparisons per family	15
Alpha	0.05
Bonferroni's multiple comparisons test	Mean Diff.	95.00% CI of diff.	Below threshold?	Summary	Adjusted P Value
S:+1 days vs. S:+7 days	0	-28.48 to 28.48	No	ns	>0.9999
S:+1 days vs. S:+14 days	0	-28.48 to 28.48	No	ns	>0.9999
S:+1 days vs. P:+1 days	-100	-128.5 to -71.52	Yes	****	<0.0001
S:+1 days vs. P:+7 days	0	-28.48 to 28.48	No	ns	>0.9999
S:+1 days vs. P:+14 days	0	-28.48 to 28.48	No	ns	>0.9999
S:+7 days vs. S:+14 days	0	-28.48 to 28.48	No	ns	>0.9999
S:+7 days vs. P:+1 days	-100	-128.5 to -71.52	Yes	****	<0.0001
S:+7 days vs. P:+7 days	0	-28.48 to 28.48	No	ns	>0.9999
S:+7 days vs. P:+14 days	0	-28.48 to 28.48	No	ns	>0.9999
S:+14 days vs. P:+1 days	-100	-128.5 to -71.52	Yes	****	<0.0001
S:+14 days vs. P:+7 days	0	-28.48 to 28.48	No	ns	>0.9999
S:+14 days vs. P:+14 days	0	-28.48 to 28.48	No	ns	>0.9999
P:+1 days vs. P:+7 days	100	71.52 to 128.5	Yes	****	<0.0001
P:+1 days vs. P:+14 days	100	71.52 to 128.5	Yes	****	<0.0001
P:+7 days vs. P:+14 days	0	-28.48 to 28.48	No	ns	>0.9999
Test details	Mean 1	Mean 2	Mean Diff.	SE of diff.	N1	N2	t	DF
S:+1 days vs. S:+7 days	0	0	0	8.425	4	4	0	18
S:+1 days vs. S:+14 days	0	0	0	8.425	4	4	0	18
S:+1 days vs. P:+1 days	0	100	-100	8.425	4	4	11.87	18
S:+1 days vs. P:+7 days	0	0	0	8.425	4	4	0	18
S:+1 days vs. P:+14 days	0	0	0	8.425	4	4	0	18
S:+7 days vs. S:+14 days	0	0	0	8.425	4	4	0	18
S:+7 days vs. P:+1 days	0	100	-100	8.425	4	4	11.87	18
S:+7 days vs. P:+7 days	0	0	0	8.425	4	4	0	18
S:+7 days vs. P:+14 days	0	0	0	8.425	4	4	0	18
S:+14 days vs. P:+1 days	0	100	-100	8.425	4	4	11.87	18
S:+14 days vs. P:+7 days	0	0	0	8.425	4	4	0	18
S:+14 days vs. P:+14 days	0	0	0	8.425	4	4	0	18
P:+1 days vs. P:+7 days	100	0	100	8.425	4	4	11.87	18
P:+1 days vs. P:+14 days	100	0	100	8.425	4	4	11.87	18
P:+7 days vs. P:+14 days	0	0	0	8.425	4	4	0	18

## Sheet: 3 hIPSC neurons CDK14
CDK14/TH (fold change)	isogenic corrected			SNCA A53T
	nontargeting	CDK14 exon 3	CDK14 exon 8	nontargeting	CDK14 exon 3	CDK14 exon 8
	0.54324	2.0032	1.99874	18.1548	8.8629	7.7794
	1.74289	1.69949	0.859149	14.0084	8.08514	4.29423
	0.713866	1.02964	0.854697	8.77542	2.79433	3.2736
ANOVA summary
F	10.8
P value	0.0004
P value summary	***
Significant diff. among means (P < 0.05)?	Yes
R squared	0.8182
Brown-Forsythe test
F (DFn, DFd)	1.180 (5, 12)
P value	0.3744
P value summary	ns
Are SDs significantly different (P < 0.05)?	No
Bartlett's test
Bartlett's statistic (corrected)
P value
P value summary
Are SDs significantly different (P < 0.05)?
ANOVA table	SS	DF	MS	F (DFn, DFd)	P value
Treatment (between columns)	357.1	5	71.41	F (5, 12) = 10.80	P=0.0004
Residual (within columns)	79.36	12	6.614
Total	436.4	17
Data summary
Number of treatments (columns)	6
Number of values (total)	18
Number of families	1
Number of comparisons per family	15
Alpha	0.05
Tukey's multiple comparisons test	Mean Diff.	95.00% CI of diff.	Below threshold?	Summary	Adjusted P Value
corr-NT vs. corr-E3	-0.5774	-7.630 to 6.476	No	ns	0.9997	A-B
corr-NT vs. corr-E8	-0.2375	-7.291 to 6.815	No	ns	>0.9999	A-C
corr-NT vs. SNCA A53T-NT	-12.65	-19.70 to -5.593	Yes	***	0.0007	A-D
corr-NT vs. SNCA A53T-E3	-5.581	-12.63 to 1.472	No	ns	0.1561	A-E
corr-NT vs. SNCA A53T-E8	-4.116	-11.17 to 2.937	No	ns	0.4154	A-F
corr-E3 vs. corr-E8	0.3399	-6.713 to 7.393	No	ns	>0.9999	B-C
corr-E3 vs. SNCA A53T-NT	-12.07	-19.12 to -5.016	Yes	***	0.001	B-D
corr-E3 vs. SNCA A53T-E3	-5.003	-12.06 to 2.050	No	ns	0.2358	B-E
corr-E3 vs. SNCA A53T-E8	-3.538	-10.59 to 3.515	No	ns	0.5646	B-F
corr-E8 vs. SNCA A53T-NT	-12.41	-19.46 to -5.356	Yes	***	0.0008	C-D
corr-E8 vs. SNCA A53T-E3	-5.343	-12.40 to 1.710	No	ns	0.1856	C-E
corr-E8 vs. SNCA A53T-E8	-3.878	-10.93 to 3.175	No	ns	0.4745	C-F
SNCA A53T-NT vs. SNCA A53T-E3	7.065	0.01244 to 14.12	Yes	*	0.0495	D-E
SNCA A53T-NT vs. SNCA A53T-E8	8.53	1.477 to 15.58	Yes	*	0.0153	D-F
SNCA A53T-E3 vs. SNCA A53T-E8	1.465	-5.588 to 8.518	No	ns	0.9787	E-F
Test details	Mean 1	Mean 2	Mean Diff.	SE of diff.	n1	n2	q	DF
corr-NT vs. corr-E3	1	1.577	-0.5774	2.1	3	3	0.3889	12
corr-NT vs. corr-E8	1	1.238	-0.2375	2.1	3	3	0.16	12
corr-NT vs. SNCA A53T-NT	1	13.65	-12.65	2.1	3	3	8.517	12
corr-NT vs. SNCA A53T-E3	1	6.581	-5.581	2.1	3	3	3.759	12
corr-NT vs. SNCA A53T-E8	1	5.116	-4.116	2.1	3	3	2.772	12
corr-E3 vs. corr-E8	1.577	1.238	0.3399	2.1	3	3	0.2289	12
corr-E3 vs. SNCA A53T-NT	1.577	13.65	-12.07	2.1	3	3	8.128	12
corr-E3 vs. SNCA A53T-E3	1.577	6.581	-5.003	2.1	3	3	3.37	12
corr-E3 vs. SNCA A53T-E8	1.577	5.116	-3.538	2.1	3	3	2.383	12
corr-E8 vs. SNCA A53T-NT	1.238	13.65	-12.41	2.1	3	3	8.357	12
corr-E8 vs. SNCA A53T-E3	1.238	6.581	-5.343	2.1	3	3	3.599	12
corr-E8 vs. SNCA A53T-E8	1.238	5.116	-3.878	2.1	3	3	2.612	12
SNCA A53T-NT vs. SNCA A53T-E3	13.65	6.581	7.065	2.1	3	3	4.759	12
SNCA A53T-NT vs. SNCA A53T-E8	13.65	5.116	8.53	2.1	3	3	5.745	12
SNCA A53T-E3 vs. SNCA A53T-E8	6.581	5.116	1.465	2.1	3	3	0.9867	12

## Sheet: 3 hIPSC neurons pS129 aSyn
pS129aSyn/TH (fold change)	isogenic corrected			SNCA A53T
	nontargeting	CDK14 exon 3	CDK14 exon 8	nontargeting	CDK14 exon 3	CDK14 exon 8
	0.877519	0.914646	1.06226	1.16197	0.392209	0.248145
	1.17382	1.37922	1.15686	2.01602	1.09486	0.563773
	1.27889	1.25329	0.878585	1.55943	0.729346	0.897246
	0.669771	0.809825	1.03524	1.12745	0.386171	0.50608
ANOVA summary
F	4.976
P value	0.0049
P value summary	**								c
Significant diff. among means (P < 0.05)?	Yes
R squared	0.5802
Brown-Forsythe test
F (DFn, DFd)	1.242 (5, 18)
P value	0.3308
P value summary	ns
Are SDs significantly different (P < 0.05)?	No
Bartlett's test
Bartlett's statistic (corrected)	3.733
P value	0.5885
P value summary	ns
Are SDs significantly different (P < 0.05)?	No
ANOVA table	SS	DF	MS	F (DFn, DFd)	P value
Treatment (between columns)	2.162	5	0.4323	F (5, 18) = 4.976	P=0.0049
Residual (within columns)	1.564	18	0.08689
Total	3.726	23
Data summary
Number of treatments (columns)	6
Number of values (total)	24
Number of families	1
Number of comparisons per family	15
Alpha	0.05
Tukey's multiple comparisons test	Mean Diff.	95.00% CI of diff.	Below threshold?	Summary	Adjusted P Value
corr-NT vs. corr-E3	-0.08924	-0.7516 to 0.5732	No	ns	0.9978	A-B
corr-NT vs. corr-E8	-0.03323	-0.6956 to 0.6292	No	ns	>0.9999	A-C
corr-NT vs. SNCA A53T-NT	-0.4662	-1.129 to 0.1962	No	ns	0.2694	A-D
corr-NT vs. SNCA A53T-E3	0.3494	-0.3130 to 1.012	No	ns	0.563	A-E
corr-NT vs. SNCA A53T-E8	0.4462	-0.2162 to 1.109	No	ns	0.3113	A-F
corr-E3 vs. corr-E8	0.05601	-0.6064 to 0.7184	No	ns	0.9998	B-C
corr-E3 vs. SNCA A53T-NT	-0.377	-1.039 to 0.2854	No	ns	0.4848	B-D
corr-E3 vs. SNCA A53T-E3	0.4386	-0.2238 to 1.101	No	ns	0.3282	B-E
corr-E3 vs. SNCA A53T-E8	0.5354	-0.1270 to 1.198	No	ns	0.1562	B-F
corr-E8 vs. SNCA A53T-NT	-0.433	-1.095 to 0.2294	No	ns	0.3411	C-D
corr-E8 vs. SNCA A53T-E3	0.3826	-0.2798 to 1.045	No	ns	0.4694	C-E
corr-E8 vs. SNCA A53T-E8	0.4794	-0.1830 to 1.142	No	ns	0.2441	C-F
SNCA A53T-NT vs. SNCA A53T-E3	0.8156	0.1532 to 1.478	Yes	*	0.0111	D-E
SNCA A53T-NT vs. SNCA A53T-E8	0.9124	0.2500 to 1.575	Yes	**	0.0042	D-F
SNCA A53T-E3 vs. SNCA A53T-E8	0.09684	-0.5656 to 0.7592	No	ns	0.9968	E-F
Test details	Mean 1	Mean 2	Mean Diff.	SE of diff.	n1	n2	q	DF
corr-NT vs. corr-E3	1	1.089	-0.08924	0.2084	4	4	0.6055	18
corr-NT vs. corr-E8	1	1.033	-0.03323	0.2084	4	4	0.2255	18
corr-NT vs. SNCA A53T-NT	1	1.466	-0.4662	0.2084	4	4	3.163	18
corr-NT vs. SNCA A53T-E3	1	0.6506	0.3494	0.2084	4	4	2.37	18
corr-NT vs. SNCA A53T-E8	1	0.5538	0.4462	0.2084	4	4	3.027	18
corr-E3 vs. corr-E8	1.089	1.033	0.05601	0.2084	4	4	0.38	18
corr-E3 vs. SNCA A53T-NT	1.089	1.466	-0.377	0.2084	4	4	2.558	18
corr-E3 vs. SNCA A53T-E3	1.089	0.6506	0.4386	0.2084	4	4	2.976	18
corr-E3 vs. SNCA A53T-E8	1.089	0.5538	0.5354	0.2084	4	4	3.633	18
corr-E8 vs. SNCA A53T-NT	1.033	1.466	-0.433	0.2084	4	4	2.938	18
corr-E8 vs. SNCA A53T-E3	1.033	0.6506	0.3826	0.2084	4	4	2.596	18
corr-E8 vs. SNCA A53T-E8	1.033	0.5538	0.4794	0.2084	4	4	3.253	18
SNCA A53T-NT vs. SNCA A53T-E3	1.466	0.6506	0.8156	0.2084	4	4	5.534	18
SNCA A53T-NT vs. SNCA A53T-E8	1.466	0.5538	0.9124	0.2084	4	4	6.191	18
SNCA A53T-E3 vs. SNCA A53T-E8	0.6506	0.5538	0.09684	0.2084	4	4	0.657	18

## Sheet: 4A asyn prot hESC ELISA
aSyn concentration (pg/uL)	DMSO	20 nM	100 nM	500 nM
	0.079465	0.243248	0.0309367	0.0354863
	0.353953	0.262962	0	0.0309367
	0.273578	0.356986	0.0521678	0.000606603
ANOVA summary
F	9.31
P value	0.0055
P value summary	**
Significant diff. among means (P < 0.05)?	Yes
R squared	0.7773
Brown-Forsythe test
F (DFn, DFd)	1.272 (3, 8)
P value	0.3477
P value summary	ns
Are SDs significantly different (P < 0.05)?	No
Bartlett's test
Bartlett's statistic (corrected)
P value
P value summary
Are SDs significantly different (P < 0.05)?
ANOVA table	SS	DF	MS	F (DFn, DFd)	P value
Treatment (between columns)	0.1722	3	0.05739	F (3, 8) = 9.310	P=0.0055
Residual (within columns)	0.04931	8	0.006164
Total	0.2215	11
Data summary
Number of treatments (columns)	4
Number of values (total)	12
Number of families	1
Number of comparisons per family	3
Alpha	0.05
Bonferroni's multiple comparisons test	Mean Diff.	95.00% CI of diff.	Below threshold?	Summary	Adjusted P Value	A-?
DMSO vs. 500nM	0.2133	0.02000 to 0.4066	Yes	*	0.0313	B	500nM
DMSO vs. 100nM	0.208	0.01464 to 0.4013	Yes	*	0.0354	C	100nM
DMSO vs. 20nM	-0.05207	-0.2454 to 0.1413	No	ns	>0.9999	D	20nM
Test details	Mean 1	Mean 2	Mean Diff.	SE of diff.	n1	n2	t	DF
DMSO vs. 500nM	0.2357	0.02234	0.2133	0.0641	3	3	3.328	8
DMSO vs. 100nM	0.2357	0.0277	0.208	0.0641	3	3	3.244	8
DMSO vs. 20nM	0.2357	0.2877	-0.05207	0.0641	3	3	0.8122	8

[truncated: 45 more sheets: 4B PFF neurons a-syn, 4B PFF neurons Cdk14, 5B TSS Cdk14, 5B TSS pS129 asyn, 5B TSS asyn , 5B TSS CTT asyn, 5B TXS Cdk14, 5B TXS pS129 asyn, 5B TXS asyn, 5B TXS CTT asyn , 5B SDS Cdk14, 5B SDS a-syn, 5C a-syn IF , 5C 119 CTTa-syn IF , 5C 122 CTTa-syn IF, S1B Cdk14 levels, S1D Synapsin IF Cdk14 KO, S1D PSD95 IF Cdk14 KO , S2A PFF TEM, S2B PFF Prim neurons KO IF …]
